# Supplementary material for: Tolerance of chronic HDACi treatment for neurological, visceral and lung Niemann-Pick Type C disease in mice
Source: Sci Rep. 2018 Mar 1;8:3875. doi: 10.1038/s41598-018-22162-7 (PMC5832807; doi:10.1038/s41598-018-22162-7)
Supplement: Supplementary file 1 — Supplementary Table S1 [file 41598_2018_22162_MOESM1_ESM.xlsx]

## Sheet: Supply Table S1
TCF-Treated
TCF-Treated	Assesment#1	Assesment#2	Assesment#3	Assesment#4
Mouse ID	CN235	CN235	CN235	CN235
Gender	Male	Male	Male	Male
Age at assesment	3 months	4 months	5 months	6 months
Tremor	0	0	0	0
Body position	0	0	0	0
Gait	0	0	0	0
Grooming	0	0	1	1
Limb Tone	0	0	0	0
Weight score	0	0	0	0
Total Score	0	0	1	1
TCF-Treated	Assesment#1	Assesment#2	Assesment#3	Assesment#4
Mouse ID	CN238	CN238	CN238	CN238
Gender	Male	Male	Male	Male
Age at assesment (days)	3 months	4 months	5 months	6 months
Tremor	0	0	0	0
Body position	0	0	0	0
Gait	0	0	0	0
Grooming	0	0	0	0
Limb Tone	0	0	0	0
Weight score	0	0	0	0
Total Score	0	0	0	0
TCF-Treated	Assesment#1	Assesment#2	Assesment#3	Assesment#4
Mouse ID	CN239	CN239	CN239	CN239
Gender	Male	Male	Male	Male
Age at assesment	3 months	4 months	5 months	6 months
Tremor	0	0	0	0
Body position	0	0	0	0
Gait	0	0	0	0
Grooming	0	1	1	1
Limb Tone	1	0	0	0
Weight score	1	1	0	0
Total Score	2	2	1	1
TCF-Treated	Assesment#1	Assesment#2	Assesment#3	Assesment#4
Mouse ID	CN245	CN245	CN245	CN245
Gender	Female	Female	Female	Female
Age at assesment	3 months	4 months	5 months	6 months
Tremor	0	0	0	0
Body position	0	0	0	0
Gait	0	0	0	0
Grooming	0	0	1	1
Limb Tone	0	0	0	0
Weight score	0	0	0	1
Total Score	0	0	1	2
TCF-Treated	Assesment#1	Assesment#2	Assesment#3	Assesment#4
Mouse ID	CN246	CN246	CN246	CN246
Gender	Female	Female	Female	Female
Age at assesment	3 months	4 months	5 months	6 months
Tremor	0	0	0	0
Body position	0	0	0	0
Gait	0	0	0	0
Grooming	0	0	1	1
Limb Tone	0	0	0	0
Weight score	0	0	1	0
Total Score	0	0	2	1
TCF-Treated	Assesment#1	Assesment#2	Assesment#3	Assesment#4
Mouse ID	CN247	CN247	CN247	CN247
DOB	2016-10-10	2016-10-10	2016-10-10	2016-10-10
Gender	Female	Female	Female	Female
Age at assesment	3 months	4 months	5 months	6 months
Tremor	0	0	0	0
Body position	0	0	0	0
Gait	0	0	0	0
Grooming	0	0	1	1
Limb Tone	0	0	0	0
Weight score	0	0	0	1
Total Score	0	0	1	2
TCF-Treated	Assesment#1	Assesment#2	Assesment#3	Assesment#4
Mouse ID	CN248	CN248	CN248	CN248
Gender	Female	Female	Female	Female
Age at assesment	3 months	4 months	5 months	6 months
Tremor	0	0	0	0
Body position	0	0	0	0
Gait	0	0	0	0
Grooming	0	0	1	1
Limb Tone	0	0	0	0
Weight score	0	0	0	1
Total Score	0	0	1	2
TCF-Treated	Assesment#1	Assesment#2	Assesment#3	Assesment#4
Mouse ID	CN249	CN249	CN249	CN249
Gender	Female	Female	Female	Female
Age at assesment	3 months	4 months	5 months	6 months
Tremor	0	0	0	0
Body position	0	0	0	0
Gait	0	0	0	0
Grooming	0	0	1	1
Limb Tone	0	0	0	0
Weight score	0	0	0	0
Total Score	0	0	1	1
TCF-Treated	Assesment#1	Assesment#2	Assesment#3	Assesment#4	Assesment#5	Assesment#6
Mouse ID	CN240	CN240	CN240	CN240	CN240	CN240
Gender	Male	Male	Male	Male	Male	Male
Age at assesment	3 months	4 months	5 months	6 months	7 months	8 months
Tremor	0	0	0	0	0	0
Body position	0	0	0	0	0	0
Gait	0	0	0	0	0	0
Grooming	0	1	1	2	2	2
Limb Tone	1	0	0	0	0	0
Weight score	0	0	0	0	0	0
Total Score	1	1	1	2	2	2
TCF-Treated	Assesment#1	Assesment#2	Assesment#3	Assesment#4	Assesment#5	Assesment#6
Mouse ID	CN241	CN241	CN241	CN241	CN241	CN241
Gender	Male	Male	Male	Male	Male	Male
Age at assesment	3 months	4 months	5 months	6 months	7 months	8 months
Tremor	0	0	0	0	0	0
Body position	0	0	0	0	0	0
Gait	0	0	0	0	0	0
Grooming	0	1	1	2	2	2
Limb Tone	0	0	0	0	0	0
Weight score	0	0	0	0	0	0
Total Score	0	1	1	2	2	2
TCF-Treated	Assesment#1	Assesment#2	Assesment#3	Assesment#4	Assesment#5	Assesment#6
Mouse ID	CN242	CN242	CN242	CN242	CN242	CN242
Gender	Male	Male	Male	Male	Male	Male
Age at assesment	3 months	4 months	5 months	6 months	7 months	8 months
Tremor	0	0	0	0	0	0
Body position	0	0	0	0	0	0
Gait	0	0	0	0	0	0
Grooming	0	1	1	2	2	2
Limb Tone	0	0	0	0	0	0
Weight score	0	0	0	0	0	0
Total Score	0	1	1	2	2	2
TCF-Treated	Assesment#1	Assesment#2	Assesment#3	Assesment#4	Assesment#5	Assesment#6
Mouse ID	CN243	CN243	CN243	CN243	CN243	CN243
Gender	Male	Male	Male	Male	Male	Male
Age at assesment	3 months	4 months	5 months	6 months	7 months	8 months
Tremor	0	0	0	0	0	0
Body position	0	0	0	0	0	0
Gait	0	0	0	0	0	0
Grooming	0	1	1	2	2	2
Limb Tone	0	0	0	0	0	0
Weight score	0	0	0	0	0	0
Total Score	0	1	1	2	2	2
TCF-Treated	Assesment#1	Assesment#2	Assesment#3	Assesment#4	Assesment#5	Assesment#6
Mouse ID	CN250	CN250	CN250	CN250	CN250	CN250
Gender	Female	Female	Female	Female	Female	Female
Age at assesment	3 months	4 months	5 months	6 months	7 months	8 months
Tremor	0	0	0	0	0	0
Body position	0	0	0	0	0	0
Gait	0	0	0	0	0	0
Grooming	0	0	1	1	1	1
Limb Tone	0	0	0	0	0	0
Weight score	0	0	0	0	0	0
Total Score	0	0	1	1	1	1
TCF-Treated	Assesment#1	Assesment#2	Assesment#3	Assesment#4	Assesment#5	Assesment#6
Mouse ID	CN251	CN251	CN251	CN251	CN251	CN251
Gender	Female	Female	Female	Female	Female	Female
Age at assesment	3 months	4 months	5 months	6 months	7 months	8 months
Tremor	0	0	0	0	0	0
Body position	0	0	0	0	0	0
Gait	0	0	0	0	0	0
Grooming	0	0	1	1	1	1
Limb Tone	0	0	0	0	0	0
Weight score	0	0	0	1	0	0
Total Score	0	0	1	2	1	1
TCF-Treated	Assesment#1	Assesment#2	Assesment#3	Assesment#4	Assesment#5	Assesment#6
Mouse ID	CN252	CN252	CN252	CN252	CN252	CN252
Gender	Female	Female	Female	Female	Female	Female
Age at assesment	3 months	4 months	5 months	6 months	7 months	8 months
Tremor	0	0	0	0	0	0
Body position	0	0	0	0	0	0
Gait	0	0	0	0	0	0
Grooming	0	0	1	1	1	1
Limb Tone	0	0	0	0	0	0
Weight score	0	0	0	0	1	0
Total Score	0	0	1	1	2	1
TCF-Treated	Assesment#1	Assesment#2	Assesment#3	Assesment#4	Assesment#5	Assesment#6
Mouse ID	CN253	CN253	CN253	CN253	CN253	CN253
Gender	Female	Female	Female	Female	Female	Female
Age at assesment	3 months	4 months	5 months	6 months	7 months	8 months
Tremor	0	0	0	0	0	0
Body position	0	0	0	0	0	0
Gait	0	0	0	0	0	0
Grooming	0	0	1	1	1	1
Limb Tone	0	0	0	0	0	0
Weight score	0	0	0	0	1	0
Total Score	0	0	1	1	2	1
TCF-Treated	Assesment#1	Assesment#2	Assesment#3	Assesment#4	Assesment#5	Assesment#6
Mouse ID	CN254	CN254	CN254	CN254	CN254	CN254
Gender	Female	Female	Female	Female	Female	Female
Age at assesment	3 months	4 months	5 months	6 months	7 months	8 months
Tremor	0	0	0	0	0	0
Body position	0	0	0	0	0	0
Gait	0	0	0	0	0	0
Grooming	0	0	1	1	1	1
Limb Tone	0	0	0	0	0	0
Weight score	0	0	0	0	1	1
Total Score	0	0	1	1	2	2
Untreated
Untreated	Assesment#1	Assesment#2	Assesment#3	Assesment#4
Mouse ID	CN255	CN255	CN255	CN255
Gender	Male	Male	Male	Male
Age at assesment	3 months	4 months	5 months	6 months
Tremor	0	0	0	0
Body position	0	0	0	0
Gait	0	0	0	0
Grooming	0	1	1	1
Limb Tone	0	0	0	0
Weight score	0	0	0	0
Total Score	0	1	1	1
Untreated	Assesment#1	Assesment#2	Assesment#3	Assesment#4
Mouse ID	CN256	CN256	CN256	CN256
Gender	Male	Male	Male	Male
Age at assesment	3 months	4 months	5 months	6 months
Tremor	0	0	0	0
Body position	0	0	0	0
Gait	0	0	0	0
Grooming	0	1	1	1
Limb Tone	0	0	0	1
Weight score	0	0	0	0
Total Score	0	1	1	2
	Assesment#1	Assesment#2	Assesment#3	Assesment#4
Mouse ID	CN257	CN257	CN257	CN257
Gender	Male	Male	Male	Male
Age at assesment	3 months	4 months	5 months	6 months
Tremor	0	0	0	0
Body position	0	0	0	0
Gait	0	0	0	0
Grooming	0	1	1	1
Limb Tone	0	0	0	1
Weight score	0	0	0	0
Total Score	0	1	1	2
Untreated	Assesment#1	Assesment#2	Assesment#3	Assesment#4
Mouse ID	CN258	CN258	CN258	CN258
Gender	Male	Male	Male	Male
Age at assesment	3 months	4 months	5 months	6 months
Tremor	0	0	0	0
Body position	0	0	0	0
Gait	0	0	0	0
Grooming	0	1	1	1
Limb Tone	0	0	0	0
Weight score			0	0
Total Score	0	1	1	1
Untreated	Assesment#1	Assesment#2	Assesment#3	Assesment#4
Mouse ID	CN259	CN259	CN259	CN259
Gender	Male	Male	Male	Male
Age at assesment	3 months	4 months	5 months	6 months
Tremor	0	0	0	0
Body position	0	0	0	0
Gait	0	0	0	0
Grooming	0	1	1	1
Limb Tone	0	0	0	1
Weight score	0	0	0	0
Total Score	0	1	1	2
Untreated	Assesment#1	Assesment#2	Assesment#3	Assesment#4
Mouse ID	CN260	CN260	CN260	CN260
Gender	Male	Male	Male	Male
Age at assesment	3 months	4 months	5 months	6 months
Tremor	0	0	0	0
Body position	0	0	0	0
Gait	0	0	0	0
Grooming	0	1	1	1
Limb Tone	0	0	0	0
Weight score		1	0	0
Total Score	0	2	1	1
Total Score
Untreated	Assesment#1	Assesment#2	Assesment#3	Assesment#4
Mouse ID	CN261	CN261	CN261	CN261
Gender	Male	Male	Male	Male
Age at assesment	3 months	4 months	5 months	6 months
Tremor	0	0	0	0
Body position	0	0	0	0
Gait	0	0	0	0
Grooming	0	1	1	1
Limb Tone	0	0	0	0
Weight score	2	1	0	0
Total Score	2	2	1	1
Untreated	Assesment#1	Assesment#2	Assesment#3	Assesment#4
Mouse ID	CN262	CN262	CN262	CN262
Gender	Male	Male	Male	Male
Age at assesment	3 months	4 months	5 months	6 months
Tremor	0	0	0	0
Body position	0	0	0	0
Gait	0	0	0	0
Grooming	0	1	1	1
Limb Tone	0	0	0	0
Weight score	1	1	0	0
Total Score	1	2	1	1
Untreated	Assesment#1	Assesment#2	Assesment#3	Assesment#4	Assesment#5	Assesment#6
Mouse ID	CN263	CN263	CN263	CN263	CN263	CN263
Gender	Male	Male	Male	Male	Male	Male
Age at assesment	3 months	4 months	5 months	6 months	7 months	8 months
Tremor	0	0	0	0	0	0
Body position	0	0	0	0	0	0
Gait	0	0	0	0	0	0
Grooming	0	1	1	1	1	1
Limb Tone	0	0	0	0	0	0
Weight score	0	0	0	0	0	0
Total Score	0	1	1	1	1	1
Untreated	Assesment#1	Assesment#2	Assesment#3	Assesment#4	Assesment#5	Assesment#6
Mouse ID	CN264	CN264	CN264	CN264	CN264	CN264
Gender	Male	Male	Male	Male	Male	Male
Age at assesment	3 months	4 months	5 months	6 months	7 months	8 months
Tremor	0	0	0	0	0	0
Body position	0	0	0	0	0	0
Gait	0	0	0	0	0	0
Grooming	0	1	1	1	1	0
Limb Tone	0	0	0	0	0	0
Weight score	0	0	0	0	0	0
Total Score	0	1	1	1	1	0
Untreated	Assesment#1	Assesment#2	Assesment#3	Assesment#4	Assesment#5	Assesment#6
Mouse ID	CN265	CN265	CN265	CN265	CN265	CN265
Gender	Male	Male	Male	Male	Male	Male
Age at assesment	3 months	4 months	5 months	6 months	7 months	8 months
Tremor	0	0	0	0	0	0
Body position	0	0	0	0	0	0
Gait	0	0	0	0	0	0
Grooming	0	1	1	1	1	1
Limb Tone	0	0	0	0	0	0
Weight score	0	0	0	0	1	0
Total Score	0	1	1	1	2	1
Untreated	Assesment#1	Assesment#2	Assesment#3	Assesment#4	Assesment#5	Assesment#6
Mouse ID	CN266	CN266	CN266	CN266	CN266	CN266
Gender	Male	Male	Male	Male	Male	Male
Age at assesment	3 months	4 months	5 months	6 months	7 months	8 months
Tremor	0	0	0	0	0	0
Body position	0	0	0	0	0	0
Gait	0	0	0	0	0	0
Grooming	0	1	1	1	1	1
Limb Tone	0	0	0	0	0	0
Weight score	0	0	0	0	0	1
Total Score	0	1	1	1	1	2
Untreated	Assesment#1	Assesment#2	Assesment#3	Assesment#4	Assesment#5	Assesment#6
Mouse ID	CN267	CN267	CN267	CN267	CN267	CN267
Gender	Male	Male	Male	Male	Male	Male
Age at assesment	3 months	4 months	5 months	6 months	7 months	8 months
Tremor	0	0	0	0	0	0
Body position	0	0	0	0	0	0
Gait	0	0	0	0	0	0
Grooming	0	1	1	1	1	1
Limb Tone	1	0	0	0	0	0
Weight score	1	0	0	0	0	0
Total Score	2	1	1	1	1	1
Untreated	Assesment#1	Assesment#2	Assesment#3	Assesment#4	Assesment#5	Assesment#6
Mouse ID	CN268	CN268	CN268	CN268	CN268	CN268
Gender	Male	Male	Male	Male	Male	Male
Age at assesment	3 months	4 months	5 months	6 months	7 months	8 months
Tremor	0	0	0	0	0	0
Body position	0	0	0	0	0	0
Gait	0	0	0	0	0	0
Grooming	0	1	1	1	1	1
Limb Tone	0	1	0	0	0	0
Weight score	0	1	0	0	0	0
Total Score	0	3	1	1	1	1
Untreated	Assesment#1	Assesment#2	Assesment#3	Assesment#4	Assesment#5	Assesment#6
Mouse ID	CN269	CN269	CN269	CN269	CN269	CN269
Gender	Male	Male	Male	Male	Male	Male
Age at assesment	3 months	4 months	5 months	6 months	7 months	8 months
Tremor	0	0	0	0	0	0
Body position	0	0	0	0	0	0
Gait	0	0	0	0	0	0
Grooming	0	1	1	1	1	1
Limb Tone	0	0	0	0	0	0
Weight score	0	0	0	0	0	0
Total Score	0	1	1	1	1	1
